# Supplementary material for: Mithramycin alters EWS::FLI1 DNA binding and RNA polymerase II processivity to inhibit nascent transcription
Source: Nat Commun. 2026 Feb 16;17:2844. doi: 10.1038/s41467-026-69488-9 (PMC13021929; doi:10.1038/s41467-026-69488-9)
Supplement: Supplementary file 3 — Supplementary Data 1 [file 41467_2026_69488_MOESM3_ESM.xlsx]

## Sheet: RRID MMA Schedule
RRID TABLE
Method	Reagent	Vendor	Cat #	RRID:
Cell lines	TC32			RRID:CVCL_7151
	TC252			RRID:CVCL_S866
					Dilution	Method of Validation
Western Antibodies	GAPDH	Abcam	ab8245	RID:AB_2107448	1:5000	Manufacturer
	FLI1	Abcam	ab133485	RRID:AB_2722650	1:1000	siRNA silencing of target
	NR0B1	Abcam	ab196649	RRID:AB_2857966	1:2000	siRNA silencing of target
	RPB1	Cell Signaling	2629	RRID:AB_2167468	1:1000	Manufacturer
	EZH2	Cell Signaling	5246	RRID:AB_10694683	1:2000	siRNA silencing of target
	DPF2	Cell Signaling	71642	RRID:AB_2938525	1:1000	Manufacturer
	H3	Cell Signaling	3638	RRID:AB_1642229	1:5000	Manufacturer
	PBRM1	Cell Signaling	89123	RRID:AB_2936366	1:1000	Manufacturer
	BRD9	Cell Signaling	71232	RRID:AB_2799798	1:1000	Manufacturer
	anti-mouse	Cell Signaling	7076	RRID:AB_330924	1:1000	Manufacturer
	anti-rabbit	Cell Signaling	7074	RRID:AB_2099233	1:1000	Manufacturer
IHC Antibodies	gamma H2aX	Cell Signaling	9718	RRID:AB_2118009	1:500	in vitro and in vivo correlates
	Goat Anti-Rabbit Immunoglobulins/HRP	Agilent	P0448	RRID:AB_2617138	1:100
GROseq Antibodies	BrdU Antibody (IIB5), Agarose Conjugated Beads	Santa Cruz	sc-32323- ac	RRID:AB_626766
CUT&Tag Antibodies	Histone H3K27ac	Active Motif	39135	RRID:AB_2614979
	Normal Rabbit IgG	Cell Signaling	2729	RRID:AB_1031062
	Anti-FLI1	Abcam	ab15289	RRID:AB_301825
Caspase Reagent	CellEvent™ Caspase-3/7 Detection Reagents	Invitrogen	C10432
Mice	Crl; Nu-Foxn1Nu			RRID:IMSR_CRL:088
Bionformatics	GraphPad			RRID:SCR_002798
	cutadapt v 2.10			RRID:SCR_011841
	STAR v 2.7.1a			RRID:SCR_004463
	NRSA tools			RRID:SCR_026814
	bedtools coverage v 2.29.2			RRID:SCR_006646
	deeptools v3.5.1			RRID:SCR_016366
	FastQC v0.12.1			RRID:SCR_014583
	TrimGalore v0.6.6			RRID:SCR_011847
	bowtie2 v2.3.4.2			RRID:SCR_016368
	samtools v 1.15			RRID:SCR_002105
	macs2 v 2.2.4			RRID:SCR_013291
	bedtools intersect			RRID:SCR_006646
	R corrplot			RRID:SCR_023081
	DiffBind v 3.16.0			RRID:SCR_012918
	fimo v5.5.8			RRID:SCR_001783
	BioStrings			RRID:SCR_016949
	Homer annotatePeaks.pl			RRID:SCR_010881
	RSEM v 1.3.1			RRID:SCR_000262
	DESeq2 v 1.32.0			RRID:SCR_015687
PCR Primer Sequences
NR0B1 Forward	TGCTCTTTAACCCGGACGTG
NR0B1 Reverse	GCGTCATCCTGGTGTGTTCA
PHLDA1 Forward	GAAGATGGCCCATTCAAAAGCG
PHLDA1 Reverse	GAGGAGGCTAACACGCAGG
GAPDH Forward	AAGGTGAAGGTCGGAGTCAA
GAPDH Reverse	GATCTCGCTCCTGGAAGATG
RNAi EWS::FLI1
Target Sequence	5'-AGCAGAACCCTTCTTATGACT-3
Sense strand	5'-CAGAACCCUUCUUAUGACUTT-3'
Antisense strand	5'-AGUCAUAAGAAGGGUUCUGCT-3
