# Supplementary material for: Mithramycin alters EWS::FLI1 DNA binding and RNA polymerase II processivity to inhibit nascent transcription
Source: Nat Commun. 2026 Feb 16;17:2844. doi: 10.1038/s41467-026-69488-9 (PMC13021929; doi:10.1038/s41467-026-69488-9)
Supplement: Supplementary file 6 — Source Data [file 41467_2026_69488_MOESM6_ESM.xlsx]

## Sheet: 1a
Note these are not the exact scans used in the figure but ARE the exact films used
				1a
				RPB1 Mw > 250 (top dot)						1a NR0B1 MW approx 55
MW marker used in all blots
				1a EZH2 MW approx 100
MW
250
130
100
70	upper long line on film
55										1a GAPDH MW approx 40
35
25	lower long line
15
10
				1a EWS::FLI1 MW approx 70

## Sheet: 1b
Note these are not the exact scans used in the figure but ARE the exact films used
				1b
				RPB1 Mw > 250 (top dot)						1b NR0B1 MW approx 55
MW marker used in all blots
				1b EZH2 MW approx 100
MW
250
130
100
70	upper long line on film
55										1b GAPDH MW approx 40
35
25	lower long line
15
10
				1b EWS::FLI1 MW approx 70

## Sheet: 1c
Note these are not the exact scans used in the figure but ARE the exact films used
										1c NR0B1 MW approx 55
MW marker used in all blots				1c EZH2 MW approx 100
MW
250
130
100
70	upper long line on film
55										1c GAPDH MW approx 40
35
25	lower long line
15
10
			1c EWS::FLI1 MW approx 70

## Sheet: 1d
Note these are not the exact scans used in the figure but ARE the exact films used
								1d NR0B1 MW approx 55				Note these films were all contained in a file with
MW marker used in all blots				1d EZH2 MW approx 100								this cover sheet key to the loading
									1d H3 MW 15
MW			1d EWS::FLI1 MW approx 70
250
130
100
70	upper long line on film
55
35
25	lower long line
15
10

## Sheet: Fig 1F G
Experimental replicate 1
	Media				Solvent				18h 100nM				72h 20nM
GAPDH	0.896061	1.13022	0.925744	1.06662	0.979262	1.02688	0.991786	1.00268	0.99137	0.911908	0.982022	1.1264	1.0098	1.06513	1.005	0.925119
NR0B1	0.845399	0.91271	0.967498	0.934044	1.07766	0.895709	1.01592	1.01975	0.0790296	0.0794353	0.0835138	0.0916977	0.219288	0.191144	0.274823	0.26861
PHLDA1	0.938436	1.12564	1.14889	0.871157	0.933443	0.868068	1.11613	1.10572	11.1562	10.3605	8.88327	11.1993	5.26407	5.52663	6.11662	6.72753
Experimental replicate 2
GAPDH	0.834189	1.14635	1.11105	0.941207	0.894564	0.891169	1.13367	1.10648	1.04719	1.10555	0.989216	0.873188	0.812648	1.10392	1.06777	1.04396
NR0B1	0.983651	1.00307	1.0435	1.03747	0.88866	0.91063	1.11464	1.10863	0.0880005	0.074157	0.0853225	0.0828378	0.0830124	0.071246	0.0664375	0.0640735
PHLDA1	1.13267	1.1475	1.19591	1.16837	0.918506	1.13171	1.05223	0.914269	7.45783	6.21679	6.81139	7.16253	7.77135	13.597	6.3247	5.76523
Experimental replicate 3
GAPDH	1.07622	0.866268	0.989246	1.08428	1.09177	1.14043	0.698177	1.15036	0.800634	1.06573	1.12112	1.04536	0.98559	0.95292	1.17652	0.905001
NR0B1	1.19464	1.22584	0.815147	0.975139	0.842049	1.27847	1.00887	0.920733	0.159035	0.155582	0.120998	0.102067	0.160078	0.159466	0.0990659	0.0946013
PHLDA1	1.20657	1.14595	1.21282	1.13423	1.08674	0.795336	1.02243	1.13159	10.7374	8.96983	6.40691	6.83279	9.06764	7.96504	4.95182	5.31946
	3 Experimental replicates
	2 Biological replicates per condition
	2 technical replicates per biological replicate

## Sheet: Fig 2 E
Media 18h								Media 72h								Solvent 18h								Solvent 72h								HCE 18h								LCE 72h								Etoposide 18h
6593976	5659820	6266516	7944473	7829609	6482641	6685065	7245365	13369940	16705590	12069536	16482224	17634568	17245208	13977129	21394738	5117961	6762764	7385921	8156681	5516502	7108800	8278266	5734090	17704647	13587099	13554943	14410330	13006824	14174119	15683548	16126873	13282000	15035978	19012454	19044441	16023528	17996544	16517284	10923691	10315222	6577063	9231454	7301559	9020847	6957256	8371277	10283292	54987263	64789908
Table Analyzed	Total Intensity Grouped
Data sets analyzed	A-H
								Number of families	1
ANOVA summary								Number of comparisons per family	28
F	451.5							Alpha	0.05
P value	<0.0001
P value summary	****
Significant diff. among means (P < 0.05)?	Yes							Tukey's multiple comparisons test	Mean Diff.	95.00% CI of diff.	Below threshold?	Summary	Adjusted P Value		Test details	Mean 1	Mean 2	Mean Diff.	SE of diff.	n1	n2	q	DF
R squared	0.9826							Media 18h vs. Media 72h	-8873975	-14460536 to -3287415	Yes	***	0.0002	A-B	Media 18h vs. Media 72h	7235892	16109867	-8873975	1774479	8	8	7.072	56
								Media 18h vs. Solvent 18h	42489	-5544072 to 5629049	No	ns	>0.9999	A-C	Media 18h vs. Solvent 18h	7235892	7193403	42489	1774479	8	8	0.03386	56
Brown-Forsythe test								Media 18h vs. Solvent 72h	-7545156	-13131717 to -1958596	Yes	**	0.002	A-D	Media 18h vs. Solvent 72h	7235892	14781048	-7545156	1774479	8	8	6.013	56
F (DFn, DFd)	3.285 (7, 56)							Media 18h vs. HCE 18h	-13952459	-19539019 to -8365898	Yes	****	<0.0001	A-E	Media 18h vs. HCE 18h	7235892	21188350	-13952459	1774479	8	8	11.12	56
P value	0.0054							Media 18h vs. LCE 72h	-1271355	-6857915 to 4315206	No	ns	0.9962	A-F	Media 18h vs. LCE 72h	7235892	8507246	-1271355	1774479	8	8	1.013	56
P value summary	**							Media 18h vs. Etoposide 18h	-56691574	-62278134 to -51105014	Yes	****	<0.0001	A-G	Media 18h vs. Etoposide 18h	7235892	63927466	-56691574	1774479	8	8	45.18	56
Are SDs significantly different (P < 0.05)?	Yes							Media 18h vs. Lurbinectedin 18h	-66528476	-72115036 to -60941915	Yes	****	<0.0001	A-H	Media 18h vs. Lurbinectedin 18h	7235892	73764367	-66528476	1774479	8	8	53.02	56
								Media 72h vs. Solvent 18h	8916464	3329903 to 14503024	Yes	***	0.0001	B-C	Media 72h vs. Solvent 18h	16109867	7193403	8916464	1774479	8	8	7.106	56
Bartlett's test								Media 72h vs. Solvent 72h	1328819	-4257742 to 6915379	No	ns	0.9949	B-D	Media 72h vs. Solvent 72h	16109867	14781048	1328819	1774479	8	8	1.059	56
Bartlett's statistic (corrected)	43.84							Media 72h vs. HCE 18h	-5078483	-10665044 to 508077	No	ns	0.1005	B-E	Media 72h vs. HCE 18h	16109867	21188350	-5078483	1774479	8	8	4.047	56
P value	<0.0001							Media 72h vs. LCE 72h	7602620	2016060 to 13189181	Yes	**	0.0018	B-F	Media 72h vs. LCE 72h	16109867	8507246	7602620	1774479	8	8	6.059	56
P value summary	****							Media 72h vs. Etoposide 18h	-47817599	-53404159 to -42231038	Yes	****	<0.0001	B-G	Media 72h vs. Etoposide 18h	16109867	63927466	-47817599	1774479	8	8	38.11	56
Are SDs significantly different (P < 0.05)?	Yes							Media 72h vs. Lurbinectedin 18h	-57654501	-63241061 to -52067940	Yes	****	<0.0001	B-H	Media 72h vs. Lurbinectedin 18h	16109867	73764367	-57654501	1774479	8	8	45.95	56
								Solvent 18h vs. Solvent 72h	-7587645	-13174206 to -2001085	Yes	**	0.0018	C-D	Solvent 18h vs. Solvent 72h	7193403	14781048	-7587645	1774479	8	8	6.047	56
ANOVA table	SS	DF	MS	F (DFn, DFd)	P value			Solvent 18h vs. HCE 18h	-13994947	-19581508 to -8408387	Yes	****	<0.0001	C-E	Solvent 18h vs. HCE 18h	7193403	21188350	-13994947	1774479	8	8	11.15	56
Treatment (between columns)	3.981e+16	7	5687000000000000	F (7, 56) = 451.5	P<0.0001			Solvent 18h vs. LCE 72h	-1313844	-6900404 to 4272717	No	ns	0.9953	C-F	Solvent 18h vs. LCE 72h	7193403	8507246	-1313844	1774479	8	8	1.047	56
Residual (within columns)	705300000000000	56	12595097865984					Solvent 18h vs. Etoposide 18h	-56734063	-62320623 to -51147502	Yes	****	<0.0001	C-G	Solvent 18h vs. Etoposide 18h	7193403	63927466	-56734063	1774479	8	8	45.22	56
Total	4.051e+16	63						Solvent 18h vs. Lurbinectedin 18h	-66570965	-72157525 to -60984404	Yes	****	<0.0001	C-H	Solvent 18h vs. Lurbinectedin 18h	7193403	73764367	-66570965	1774479	8	8	53.06	56
								Solvent 72h vs. HCE 18h	-6407302	-11993863 to -820742	Yes	*	0.0141	D-E	Solvent 72h vs. HCE 18h	14781048	21188350	-6407302	1774479	8	8	5.106	56
Data summary								Solvent 72h vs. LCE 72h	6273802	687241 to 11860362	Yes	*	0.0175	D-F	Solvent 72h vs. LCE 72h	14781048	8507246	6273802	1774479	8	8	5	56
Number of treatments (columns)	8							Solvent 72h vs. Etoposide 18h	-49146418	-54732978 to -43559857	Yes	****	<0.0001	D-G	Solvent 72h vs. Etoposide 18h	14781048	63927466	-49146418	1774479	8	8	39.17	56
Number of values (total)	64							Solvent 72h vs. Lurbinectedin 18h	-58983319	-64569880 to -53396759	Yes	****	<0.0001	D-H	Solvent 72h vs. Lurbinectedin 18h	14781048	73764367	-58983319	1774479	8	8	47.01	56
								HCE 18h vs. LCE 72h	12681104	7094543 to 18267664	Yes	****	<0.0001	E-F	HCE 18h vs. LCE 72h	21188350	8507246	12681104	1774479	8	8	10.11	56
								HCE 18h vs. Etoposide 18h	-42739116	-48325676 to -37152555	Yes	****	<0.0001	E-G	HCE 18h vs. Etoposide 18h	21188350	63927466	-42739116	1774479	8	8	34.06	56
								HCE 18h vs. Lurbinectedin 18h	-52576017	-58162578 to -46989457	Yes	****	<0.0001	E-H	HCE 18h vs. Lurbinectedin 18h	21188350	73764367	-52576017	1774479	8	8	41.9	56
								LCE 72h vs. Etoposide 18h	-55420219	-61006780 to -49833659	Yes	****	<0.0001	F-G	LCE 72h vs. Etoposide 18h	8507246	63927466	-55420219	1774479	8	8	44.17	56
								LCE 72h vs. Lurbinectedin 18h	-65257121	-70843681 to -59670561	Yes	****	<0.0001	F-H	LCE 72h vs. Lurbinectedin 18h	8507246	73764367	-65257121	1774479	8	8	52.01	56
								Etoposide 18h vs. Lurbinectedin 18h	-9836902	-15423462 to -4250341	Yes	****	<0.0001	G-H	Etoposide 18h vs. Lurbinectedin 18h	63927466	73764367	-9836902	1774479	8	8	7.84	56
[truncated: 14 more columns]

## Sheet: 3b and 3e
Source data 3b
EWS::FLI1 Induced targets at TES
condition	Median	Q1	Q3	IQR
LCE	0.127106	0.03543	0.267173	0.231743
Solvent	0.181765	0.0530521	0.373612	0.32056
condition	Median	Q1	Q3	IQR
HCE	0.1828673029542923	0.0633619	0.3332910014366575	0.2699290607288934
Solvent	0.2357395130865566	0.0851179	0.41108560135127353	0.3259677038343797
Source data 3e
LCE	0.0363478	0	0.15381597504172242	0.15381597504172242
Solvent	0.039592	0	0.11134477955220447	0.11134477955220447
condition	Median	Q1	Q3	IQR
HCE	0.0626482	0.0219023	0.15194252211132792	0.1300401798262981
Solvent	0.0550558	0	0.16152449216635661	0.16152449216635661

## Sheet: 4a
Note these are not the exact scans used in the figure but ARE the exact films used
MW marker used in all blots
				4a PBRM1 250 kd							4a EWS::FLI1 travels at MW approx 70
MW
250
130
100
70	dot on film										4a DPF2 approx 55 kd
55
35
25	dot on film
15
10
			4a BRD mw = 100
											4a GAPDH

## Sheet: Fig 4D
NROB1 Quants
Peak 1				Peak 2				Peak 3
M	LCE			M	LCE			M	LCE
69215	38815			177059	108026			43912	17500
47948	30101			149231	113232			60000	14040
47968	35869			87812.5	100326			34687	15217
Statistucs:
Number of values	3	3		Number of values	3	3		Number of values	3	3
	M	LCE			M	LCE			M	LCE
Minimum	47948	30101		Minimum	87813	100326		Minimum	34687	14040
25% Percentile	47948	30101		25% Percentile	87813	100326		25% Percentile	34687	14040
Median	47968	35869		Median	149231	108026		Median	43912	15217
75% Percentile	69215	38815		75% Percentile	177059	113232		75% Percentile	60000	17500
Maximum	69215	38815		Maximum	177059	113232		Maximum	60000	17500
Range	21267	8714		Range	89247	12906		Range	25313	3460
Mean	55044	34928		Mean	138034	107195		Mean	46200	15586
Std. Deviation	12273	4433		Std. Deviation	45665	6493		Std. Deviation	12811	1759
Std. Error of Mean	7086	2559		Std. Error of Mean	26365	3749		Std. Error of Mean	7396	1016
Table Analyzed	Peak 1			Table Analyzed	Peak 2			Table Analyzed	Peak 3
Column B	LCE			Column B	LCE			Column B	LCE
vs.	vs.			vs.	vs.			vs.	vs.
Column A	M			Column A	M			Column A	M
Unpaired t test				Unpaired t test				Unpaired t test
P value	0.0558			P value	0.3113			P value	0.0148
P value summary	ns			P value summary	ns			P value summary	*
Significantly different (P < 0.05)?	No			Significantly different (P < 0.05)?	No			Significantly different (P < 0.05)?	Yes
One- or two-tailed P value?	Two-tailed			One- or two-tailed P value?	Two-tailed			One- or two-tailed P value?	Two-tailed
t, df	t=2.670, df=4			t, df	t=1.158, df=4			t, df	t=4.101, df=4
How big is the difference?				How big is the difference?				How big is the difference?
Mean of column A	55044			Mean of column A	138034			Mean of column A	46200
Mean of column B	34928			Mean of column B	107195			Mean of column B	15586
Difference between means (B - A) ± SEM	-20115 ± 7534			Difference between means (B - A) ± SEM	-30840 ± 26630			Difference between means (B - A) ± SEM	-30614 ± 7466
95% confidence interval	-41032 to 801.4			95% confidence interval	-104775 to 43096			95% confidence interval	-51342 to -9886
R squared (eta squared)	0.6406			R squared (eta squared)	0.2511			R squared (eta squared)	0.8078
F test to compare variances				F test to compare variances				F test to compare variances
F, DFn, Dfd	7.666, 2, 2			F, DFn, Dfd	49.46, 2, 2			F, DFn, Dfd	53.03, 2, 2
P value	0.2308			P value	0.0396			P value	0.037
P value summary	ns			P value summary	*			P value summary	*
Significantly different (P < 0.05)?	No			Significantly different (P < 0.05)?	Yes			Significantly different (P < 0.05)?	Yes
Data analyzed				Data analyzed				Data analyzed
Sample size, column A	3			Sample size, column A	3			Sample size, column A	3
Sample size, column B	3			Sample size, column B	3			Sample size, column B	3

## Sheet: Fig 6F G H
4F				4G					4H
RUNX2				AP-1					E2F3
SPP1				UPP1					ID2
M	LCE			M	LCE				M	LCE
42352.9	6184.21			15098	4473				39411	13026
43076.9	4545.45			13589.7	3333				34878	11919
32500	5434.78			10156	3260				26187	8696
STATISTICS
	M	LCE			M	LCE				M	LCE
Number of values	3	3		Number of values	3	3			Number of values	3	3
Minimum	32500	4545		Minimum	10156	3260			Minimum	26187	8696
25% Percentile	32500	4545		25% Percentile	10156	3260			25% Percentile	26187	8696
Median	42353	5435		Median	13590	3333			Median	34878	11919
75% Percentile	43077	6184		75% Percentile	15098	4473			75% Percentile	39411	13026
Maximum	43077	6184		Maximum	15098	4473			Maximum	39411	13026
Range	10577	1639		Range	4942	1213			Range	13224	4330
Mean	39310	5388		Mean	12948	3689			Mean	33492	11214
Std. Deviation	5909	820.4		Std. Deviation	2533	680.2			Std. Deviation	6720	2250
Std. Error of Mean	3411	473.6		Std. Error of Mean	1462	392.7			Std. Error of Mean	3880	1299
Table Analyzed	SPP1			Table Analyzed	UPP1				Table Analyzed	UPP1
Column B	LCE			Column B	LCE				Column B	LCE
vs.	vs.			vs.	vs.				vs.	vs.
Column A	M			Column A	M				Column A	M
Unpaired t test				Unpaired t test					Unpaired t test
P value	0.0006			P value	0.0036				P value	0.0036
P value summary	***			P value summary	**				P value summary	**
Significantly different (P < 0.05)?	Yes			Significantly different (P < 0.05)?	Yes				Significantly different (P < 0.05)?	Yes
One- or two-tailed P value?	Two-tailed			One- or two-tailed P value?	Two-tailed				One- or two-tailed P value?	Two-tailed
t, df	t=9.849, df=4			t, df	t=6.115, df=4				t, df	t=6.115, df=4
How big is the difference?				How big is the difference?					How big is the difference?
Mean of column A	39310			Mean of column A	12948				Mean of column A	12948
Mean of column B	5388			Mean of column B	3689				Mean of column B	3689
Difference between means (B - A) ± SEM	-33922 ± 3444			Difference between means (B - A) ± SEM	-9259 ± 1514				Difference between means (B - A) ± SEM	-9259 ± 1514
95% confidence interval	-43484 to -24359			95% confidence interval	-13463 to -5055				95% confidence interval	-13463 to -5055
R squared (eta squared)	0.9604			R squared (eta squared)	0.9034				R squared (eta squared)	0.9034
F test to compare variances				F test to compare variances					F test to compare variances
F, DFn, Dfd	51.87, 2, 2			F, DFn, Dfd	13.86, 2, 2				F, DFn, Dfd	13.86, 2, 2
P value	0.0378			P value	0.1346				P value	0.1346
P value summary	*			P value summary	ns				P value summary	ns
Significantly different (P < 0.05)?	Yes			Significantly different (P < 0.05)?	No				Significantly different (P < 0.05)?	No
Data analyzed				Data analyzed					Data analyzed
Sample size, column A	3			Sample size, column A	3				Sample size, column A	3
Sample size, column B	3			Sample size, column B	3				Sample size, column B	3

[truncated: 8 more sheets: Fig 7 A B C, Fig 7 F G H, S1 S2, S4, S6, S7, S15, s16]
